# Supplementary material for: Platinum-Quality Mitogenome Haplotypes from United States Populations
Source: Genes (Basel). 2020 Oct 29;11(11):1290. doi: 10.3390/genes11111290 (PMC7716222; doi:10.3390/genes11111290)
Supplement: Supplementary file 1 [file genes-11-01290-s001.zip]

Archive with 12 entries (12 files):
- Supplemental File 1_CR Haplotypes.xlsx
- __MACOSX/._Supplemental File 1_CR Haplotypes.xlsx
- Supplemental File 2_Workflows.xlsx
- __MACOSX/._Supplemental File 2_Workflows.xlsx
- Supplemental File 3_Mitogenome Haplotypes.xlsx
- __MACOSX/._Supplemental File 3_Mitogenome Haplotypes.xlsx
- Supplemental File 4. Consensus Sequences.zip
- __MACOSX/._Supplemental File 4. Consensus Sequences.zip
- Supplementary Figures.docx
- __MACOSX/._Supplementary Figures.docx
- Supplementary Tables.xlsx
- __MACOSX/._Supplementary Tables.xlsx
