# Supplementary material for: Platinum-Quality Mitogenome Haplotypes from United States Populations
Source: Genes (Basel). 2020 Oct 29;11(11):1290. doi: 10.3390/genes11111290 (PMC7716222; doi:10.3390/genes11111290)
Supplement: Supplementary file 1 [file genes-11-01290-s001.zip › Supplemental File 2_Workflows.xlsx]

## Sheet: File Info
Supplemental File 2. Custom analysis workflows developed in CLC Genomics Workbench for the analysis of next-generation sequencing mitochondrial genome data. Minor modification to parameters in each workflow were selected back on the enrichment (i.e.. long-range (LR) or four-amplicon (4-amp) and sequencing approach. The Analytical Genetic Testing Center located in Colorado (AGTC-CO) datasets were …

## Sheet: AGTC-CO Workflow
150v3 single-end data workflow
Workflow Input (mitochondrial (Genome))
Workflow Input	mitochondrial (Genome)
Workflow Input (mtG MM Filter track_083116)
Workflow Input	mtG MM Filter track_083116
Workflow Input (mitochondrial-circular (LR))
Workflow Input	mitochondrial-circular (LR)
Map Reads to Reference
References
Masking mode	No masking
Masking track
Mismatch cost	2
Insertion cost	3
Deletion cost	3
Length fraction	1
Similarity fraction	0.8
Global alignment	false
Color space alignment	true
Color error cost	3
Auto-detect paired distances	true
Non-specific match handling	Ignore
Local Realignment
Realign unaligned ends	true
Multi-pass realignment	2
Guidance-variant track
Force realignment to guidance-variants	false
Trim Sequences
Trim adapter list
Use colorspace	false
Also search on reversed sequence	false
Ambiguous trim	true
Ambiguous limit	2
Quality limit	0.05
Quality trim	true
Remove 5' terminal nucleotides	true
Number of 5' terminal nucleotides	20
Remove 3' terminal nucleotides	false
Number of 3' terminal nucleotides	20
Maximum number of nucleotides in reads	1000
Minimum number of nucleotides in reads	40
Discard short reads	true
Discard long reads	false
Low Frequency Variant Detection (5%)
Required significance (%)	1
Ignore positions with coverage above	100000
Minimum coverage	100
Minimum count	5
Minimum frequency (%)	5
Restrict calling to target regions
Ignore broken pairs	false
Ignore non-specific matches	Reads
Minimum read length	20
Base quality filter	true
Neighborhood radius	5
Minimum central quality	30
Minimum neighborhood quality	30
Read direction filter	true
Direction frequency (%)	1
Read position filter	false
Significance (%)	1
Relative read direction filter	false
Significance (%)	1
Remove pyro-error variants	false
In homopolymer regions with minimum length	3
With frequency below	0.8
Create Mitochondrial Variant Table-mtG-Primary
Genome track
Read mapping track
Target regions
Override sample name	true
Sample name object
Suffix	0.1
Ignore broken pairs	false
Ignore non-specific matches	Reads
Minimum read length	20
Minimum coverage	100
Base quality filter	true
Minimum central quality	30
Minimum neighborhood quality	30
Neighborhood radius	5
Filter	Track
Min. frequency (substitutions)	75
Min. frequency (InDels)	75
Max. homopolymer length	5
Filter track
Create Statistics for Target Regions
Track of Target Regions
Report type	1x, 10x, 50x, 100x, 500x, 1000x
Minimum coverage	10
Ignore non-specific matches	true
Ignore broken pairs	false
Create Sequencing QC Report
Quality analysis	true
Over-representation analysis	true
Realign Variants
Genome
Align mode	Right
Create Mitochondrial Variant Table-mtG-Secondary
Genome track
Read mapping track
Target regions
Override sample name	true
Sample name object
Suffix	0.2
Ignore broken pairs	false
Ignore non-specific matches	Reads
Minimum read length	20
Minimum coverage	100
Base quality filter	true
Minimum central quality	30
Minimum neighborhood quality	30
Neighborhood radius	5
Filter	Track
Min. frequency (substitutions)	75
Min. frequency (InDels)	75
Max. homopolymer length	5
Filter track
Mitochondrial Haplogrouper
Haplogroup database	HG_PT16_version1.2
Mismatch cost	1
Insertion cost	1
Deletion cost	1
Score SNP found	10
Score SNP missed	-8
Score for new SNP	-3
Score uncertain SNP found	10
Score uncertain SNP missed	-8
Genome track
Use IUPAC codes	true
Selected range only	true
Mitochondrial Haplogrouper (2)
Haplogroup database	HG_PT16_version1.2
Mismatch cost	1
Insertion cost	1
Deletion cost	1
Score SNP found	10
Score SNP missed	-8
Score for new SNP	-3
Score uncertain SNP found	10
Score uncertain SNP missed	-8
Genome track
Use IUPAC codes	true
Selected range only	true
Analyze Read counts
Roi track	mitochondrial-circular (Homopolymer)-mtG
Annotation type
Minimum read count	5

## Sheet: NIST-DoDSR LR Workflow
600v3 paired-end data workflow
Workflow Input (mitochondrial (Genome))
Workflow Input	mitochondrial (Genome)
Workflow Input (mtG MM Filter track_083116)
Workflow Input	mtG MM Filter track_083116
Workflow Input (mitochondrial-circular (LR))
Workflow Input	mitochondrial-circular (LR)
Workflow Input (HG_PT17_V1.0)
Workflow Input	HG_PT17_V1.0
Map Reads to Reference
References
Masking mode	No masking
Masking track
Mismatch cost	2
Insertion cost	3
Deletion cost	3
Length fraction	1
Similarity fraction	0.8
Global alignment	false
Color space alignment	true
Color error cost	3
Auto-detect paired distances	true
Non-specific match handling	Ignore
Local Realignment
Realign unaligned ends	true
Multi-pass realignment	2
Guidance-variant track
Force realignment to guidance-variants	false
Trim Sequences
Trim adapter list
Use colorspace	false
Also search on reversed sequence	false
Ambiguous trim	true
Ambiguous limit	2
Quality limit	0.05
Quality trim	true
Remove 5' terminal nucleotides	true
Number of 5' terminal nucleotides	20
Remove 3' terminal nucleotides	true
Number of 3' terminal nucleotides	20
Maximum number of nucleotides in reads	1000
Minimum number of nucleotides in reads	40
Discard short reads	true
Discard long reads	false
Low Frequency Variant Detection (5%)
Required significance (%)	1
Ignore positions with coverage above	100000
Minimum coverage	100
Minimum count	5
Minimum frequency (%)	5
Restrict calling to target regions
Ignore broken pairs	false
Ignore non-specific matches	Reads
Minimum read length	20
Base quality filter	true
Neighborhood radius	5
Minimum central quality	30
Minimum neighborhood quality	30
Read direction filter	true
Direction frequency (%)	1
Read position filter	false
Significance (%)	1
Relative read direction filter	false
Significance (%)	1
Remove pyro-error variants	false
In homopolymer regions with minimum length	3
With frequency below	0.8
Create Mitochondrial Variant Table-mtG-Primary
Genome track
Read mapping track
Target regions
Override sample name	true
Sample name object
Suffix	0.1
Ignore broken pairs	false
Ignore non-specific matches	Reads
Minimum read length	20
Minimum coverage	100
Base quality filter	true
Minimum central quality	30
Minimum neighborhood quality	30
Neighborhood radius	5
Filter	Track
Min. frequency (substitutions)	75
Min. frequency (InDels)	75
Max. homopolymer length	5
Filter track
Create Statistics for Target Regions
Track of Target Regions
Report type	1x, 10x, 50x, 100x, 500x, 1000x
Minimum coverage	10
Ignore non-specific matches	true
Ignore broken pairs	false
Create Sequencing QC Report
Quality analysis	true
Over-representation analysis	true
Realign Variants
Genome
Align mode	Right
Create Mitochondrial Variant Table-mtG-Secondary
Genome track
Read mapping track
Target regions
Override sample name	true
Sample name object
Suffix	0.2
Ignore broken pairs	false
Ignore non-specific matches	Reads
Minimum read length	20
Minimum coverage	100
Base quality filter	true
Minimum central quality	30
Minimum neighborhood quality	30
Neighborhood radius	5
Filter	Track
Min. frequency (substitutions)	75
Min. frequency (InDels)	75
Max. homopolymer length	5
Filter track
Mitochondrial Haplogrouper
Haplogroup database
Mismatch cost	1
Insertion cost	1
Deletion cost	1
Score SNP found	10
Score SNP missed	-8
Score for new SNP	-3
Score uncertain SNP found	10
Score uncertain SNP missed	-8
Genome track
Use IUPAC codes	true
Selected range only	true
Mitochondrial Haplogrouper (2)
Haplogroup database
Mismatch cost	1
Insertion cost	1
Deletion cost	1
Score SNP found	10
Score SNP missed	-8
Score for new SNP	-3
Score uncertain SNP found	10
Score uncertain SNP missed	-8
Genome track
Use IUPAC codes	true
Selected range only	true
Analyze Read counts
Roi track	mitochondrial-circular (Homopolymer)-mtG
Annotation type
Minimum read count	5

## Sheet: NIST-DoDSR 4-amp Workflow
600v3 paired-end 4-amp data workflow
Workflow Input (mitochondrial (Genome))
Workflow Input	mitochondrial (Genome)
Workflow Input (mtG MM Filter track_083116)
Workflow Input	mtG MM Filter track_083116
Workflow Input (mitochondrial-circular (4Amp)-overlapjoin)
Workflow Input	mitochondrial-circular (4Amp)-overlapjoin
Workflow Input (HG_PT17_V1.0)
Workflow Input	HG_PT17_V1.0
Map Reads to Reference
References
Masking mode	No masking
Masking track
Mismatch cost	2
Insertion cost	3
Deletion cost	3
Length fraction	1
Similarity fraction	0.8
Global alignment	false
Color space alignment	true
Color error cost	3
Auto-detect paired distances	true
Non-specific match handling	Ignore
Local Realignment
Realign unaligned ends	true
Multi-pass realignment	2
Guidance-variant track
Force realignment to guidance-variants	false
Trim Sequences
Trim adapter list
Use colorspace	false
Also search on reversed sequence	false
Ambiguous trim	true
Ambiguous limit	2
Quality limit	0.05
Quality trim	true
Remove 5' terminal nucleotides	true
Number of 5' terminal nucleotides	20
Remove 3' terminal nucleotides	true
Number of 3' terminal nucleotides	20
Maximum number of nucleotides in reads	1000
Minimum number of nucleotides in reads	40
Discard short reads	true
Discard long reads	false
Low Frequency Variant Detection (5%)
Required significance (%)	1
Ignore positions with coverage above	100000
Minimum coverage	100
Minimum count	5
Minimum frequency (%)	5
Restrict calling to target regions
Ignore broken pairs	false
Ignore non-specific matches	Reads
Minimum read length	20
Base quality filter	true
Neighborhood radius	5
Minimum central quality	30
Minimum neighborhood quality	30
Read direction filter	true
Direction frequency (%)	1
Read position filter	false
Significance (%)	1
Relative read direction filter	false
Significance (%)	1
Remove pyro-error variants	false
In homopolymer regions with minimum length	3
With frequency below	0.8
Create Mitochondrial Variant Table-mtG-Primary
Genome track
Read mapping track
Target regions
Override sample name	true
Sample name object
Suffix	0.1
Ignore broken pairs	false
Ignore non-specific matches	Reads
Minimum read length	20
Minimum coverage	100
Base quality filter	true
Minimum central quality	30
Minimum neighborhood quality	30
Neighborhood radius	5
Filter	Track
Min. frequency (substitutions)	75
Min. frequency (InDels)	75
Max. homopolymer length	5
Filter track
Create Statistics for Target Regions
Track of Target Regions
Report type	1x, 10x, 50x, 100x, 500x, 1000x
Minimum coverage	10
Ignore non-specific matches	true
Ignore broken pairs	false
Create Sequencing QC Report
Quality analysis	true
Over-representation analysis	true
Realign Variants
Genome
Align mode	Right
Create Mitochondrial Variant Table-mtG-Secondary
Genome track
Read mapping track
Target regions
Override sample name	true
Sample name object
Suffix	0.2
Ignore broken pairs	false
Ignore non-specific matches	Reads
Minimum read length	20
Minimum coverage	100
Base quality filter	true
Minimum central quality	30
Minimum neighborhood quality	30
Neighborhood radius	5
Filter	Track
Min. frequency (substitutions)	75
Min. frequency (InDels)	75
Max. homopolymer length	5
Filter track
Mitochondrial Haplogrouper
Haplogroup database
Mismatch cost	1
Insertion cost	1
Deletion cost	1
Score SNP found	10
Score SNP missed	-8
Score for new SNP	-3
Score uncertain SNP found	10
Score uncertain SNP missed	-8
Genome track
Use IUPAC codes	true
Selected range only	true
Mitochondrial Haplogrouper (2)
Haplogroup database
Mismatch cost	1
Insertion cost	1
Deletion cost	1
Score SNP found	10
Score SNP missed	-8
Score for new SNP	-3
Score uncertain SNP found	10
Score uncertain SNP missed	-8
Genome track
Use IUPAC codes	true
Selected range only	true
Compare Sample Variant Tracks
Comparison track
Filter	Keep variants that are different
