# Supplementary material for: Platinum-Quality Mitogenome Haplotypes from United States Populations
Source: Genes (Basel). 2020 Oct 29;11(11):1290. doi: 10.3390/genes11111290 (PMC7716222; doi:10.3390/genes11111290)
Supplement: Supplementary file 1 [file genes-11-01290-s001.zip › Supplementary Tables.xlsx]

## Sheet: Table S1
Table S1. EMPOP and GenBank accession numbers.
COAF = Colorado African American; COCN = Colorado Caucasian; COHS = Colorado Hispanic; NTAF = National Institute of Standards and Technology (NIST) African American; NTCN = NIST Caucasian;
NTHS = NIST Hispanic; DSAS = Department of Defense Serum Repository (DoDSR) Asian American; DSNA = DoDSR Native American.
	Mitogenome*		Control Region
Dataset	Count	EMPOP Accession Number	EMPOP Count**	EMPOP Accession Number	GenBank Accession Numbers
COAF	112	EMP00753	8	EMP00408	KP320189-KP320311
COCN	112	EMP00754	6	EMP00409	n/a
COHS	109	EMP00755	4	EMP00410	n/a
NTAF	256	EMP00819	3	EMP00053	DQ906460-DQ906708
NTCN	260	EMP00817	38	EMP00055	n/a
NTHS	138	EMP00821	0	EMP00051	EU014897-EU015024
DSAS	169	EMP00825	n/a	n/a	n/a
DSNA	171	EMP00824	n/a	n/a	n/a
*GenBank submission is in progress.
**CR haplotypes in EMPOP that were not replaced by mitogenome data.

## Sheet: Table S2
Table S2. Long-range two-amplicon (2-amp) and four-amplicon (4-amp) sets, primers and sequences.
Approach	Primer Set	Primer	Sequence
2-amp	2A	F2480	5′	AAATCTTACCCCGCCTGTTT	3′
		R10858	5′	AATTAGGCTGTGGGTGGTTG	3′
2-amp	2B	F10653	5′	GCCATACTAGTCTTTGCCGC	3′
		R2688	5′	GGCAGGTCAATTTCACTGGT	3′
4-amp	4A	F15971	5′	TTAACTCCACCATTAGCACC	3′
		R2818	5′	GCCCCAACCGAAATTTTTAAT	3′
4-amp	4B	F2480	5′	AAATCTTACCCCGCCTGTTT	3′
		R6899	5′	CATATTGCTTCCGTGGAGTGTG	3′
4-amp	4C	F6636	5′	ATTCTTATCCTACCAGGCTTCG	3′
		R11428	5′	GGCTTCGACATGGGCTTT	3′
4-amp	4D	F11319	5′	CAAACTCCTGAGCCAACAACTT	3′
		R16042	5′	CTGCTTCCCCATGAAAGAAC	3′

## Sheet: Table S3
Table S3. Analysis metrics for each dataset. The metric values for all the samples from each dataset were averaged.
COAF = Colorado African American; COCN = Colorado Caucasian; COHS = Colorado Hispanic; NTAF = National Institute of Standards and Technology (NIST) African American;
NTCN = NIST Caucasian; NTHS = NIST Hispanic; DSAS = Department of Defense Serum Repository (DoDSR) Asian American; DSNA = DoDSR Native American.
Dataset	Total Reads	Reads After Trim	Reads Mapped	Trimmed Reads Mapped (%)	Average Read Depth	Minimum Read Depth	Maximum Read Depth	LRA Average Read Depth (nps 2688-10653)	LRB Average Read Depth (nps 1-2480, 10858-16569)	Average Major Base Frequency (%)	Average Major Base Frequency Excluding Heteroplasmy (%)	Average Variant Position Forward/Reverse Balance	Average Variant Position Read Depth
COAF	336591	305285	289150	94.6434	1647.7	488.027	3623.41	1911.37	1338.06	98.9848	99.56	0.453202	1512.63
COCN	392305	349358	326429	93.71	1777.97	493.438	5596.73	1958.13	1496.95	98.1829	99.4725	0.437515	1601.25
COHS	327511	284422	265423	93.0598	1550.66	472.229	5398.44	1536.89	1456.61	98.578	99.4726	0.446911	1384.91
NTAF	441616	335480	317895	95.4023	2034.21	869.844	4664.11	2099.78	1898.07	98.6003	99.2421	0.411252	1944.66
NTCN	362509	235474	220839	95.2301	1196.63	462.454	3115.32	1353.28	988.04	97.4866	99.1151	0.418239	1068.11
NTHS	347376	245317	230193	94.7557	1444.31	717.587	3081.93	1357.73	1480.94	98.0495	99.0746	0.414909	1385.36
DSAS	692840	572187	509816	89.6263	2450.79	827.497	3953.34	2665.5	2230.8	97.6491	99.2323	0.431787	2236.52
DSNA	684221	561363	499384	89.4453	2319.95	863.415	3617.74	2254.93	2367.89	97.3008	99.0987	0.432962	2160.91
ALL	448121	361111	332391	93.2341	1802.78	649.311	4131.38	1892.2	1657.17	98.104	99.2835	0.430847	1661.79

## Sheet: Table S4
	Table S4. Kinship analysis results for the two sets of NIST samples in which one sample in the set was removed due to distant relatedness.
	NTCN = National Institute of Standards and Technology (NIST) Caucasian; NTHS NIST Hispanic.
	Sample		Dataset	Mitogenome		Frequency Data	Likelihood Ratio vs Unrelated				Posterior Probability (equal priors)
	1	2		Haplogroup	Ancestry		Parent-Child	Siblings	Half-siblings	Cousins	Parent-Child	Siblings	Half-siblings	Cousins	Unrelated
	UT57299	UT57300	NTCN	U5b2b2	European	Caucasian	0	0.0105784	1563.42	695.515	0	4.68082e-06	0.691795	0.307757	0.000442489
	ZT80333	ZT80334	NTHS	L3e1d	African	Hispanic	0	0.01	229.49	92.31	0	0	0.7109	0.286	0.0031
						African American	0	32.2	31031.8	2254.6	0	0.001	0.9313	0.0677	0

## Sheet: Table S5
Table S5. Observations of length heteroplasmy (LHP) across the mitochondrial genome for each dataset. COAF = Colorado African American; COCN = Colorado Caucasian;
COHS = Colorado Hispanic; NTAF = National Institute of Standards and Techology (NIST) African American; NTCN = NIST Caucasian; NTHS = NIST Hispanic;
DSAS = Department of Defense Serum Repository (DoDSR) Asian; DSNA = DoDSR Native American.
Dataset	Count	16193	309	455	463	513-524 AC	573	960	5899	8276	8285	12425	Other	Any LHP
COAF	112	18	71	0	0	1	4	0	0	0	0	4	1	84
COCN	112	15	76	0	0	9	3	0	0	1	0	0	1	84
COHS	109	33	75	1	1	1	3	0	1	0	0	2	0	79
NTAF	256	48	242	0	0	5	7	2	8	0	0	6	3	250
NTCN	260	27	232	0	0	19	12	3	2	0	0	13	1	241
NTHS	138	26	123	2	2	4	4	3	0	0	0	7	2	127
DSAS	169	64	165	0	0	6	12	4	0	3	0	12	2	168
DSNA	171	32	169	0	0	9	6	3	0	1	0	15	1	169
TOTAL	1327	263	1153	3	3	54	51	15	11	5	0	59	11	1202

## Sheet: Table S6
Table S6. Pairwise Fst values and associated p-values. a) Pairwise Fst values b) associated p-values
All population comparisons reached statistical significance (p < 0.05) except when comparing African American (COAF and NTAF) or Caucasians (COCN and NTCN) datasets (flagged in red font).
COAF = Colorado African American; COCN = Colorado Caucasian; COHS = Colorado Hispanic; NTAF = National Institute of Standards and Techology (NIST) African American;
NTCN = NIST Caucasian; NTHS = NIST Hispanic; DSAS = Department of Defense Serum Repository (DoDSR) Asian American; DSNA = DoDSR Native American.
a)		COAF	COCN	COHS	NTAF	NTCN	NTHS	DSAS	DSNA
	COAF	0
	COCN	0.20946	0
	COHS	0.16437	0.12873	0
	NTAF	0.00350	0.21573	0.18141	0
	NTCN	0.23714	-0.00216	0.13894	0.23965	0
	NTHS	0.10345	0.10180	0.01790	0.12798	0.11455	0
	DSAS	0.17836	0.01457	0.05662	0.19231	0.01817	0.04600	0
	DSNA	0.13035	0.10432	0.06477	0.14990	0.11222	0.03936	0.05985	0
b)		COAF	COCN	COHS	NTAF	NTCN	NTHS	DSAS	DSNA
	COAF	*
	COCN	0.00000+-0.0000	*
	COHS	0.00000+-0.0000	0.00000+-0.0000	*
	NTAF	0.10811+-0.0264	0.00000+-0.0000	0.00000+-0.0000	*
	NTCN	0.00000+-0.0000	0.91892+-0.0380	0.00000+-0.0000	0.00000+-0.0000	*
	NTHS	0.00000+-0.0000	0.00000+-0.0000	0.00000+-0.0000	0.00000+-0.0000	0.00000+-0.0000	*
	DSAS	0.00000+-0.0000	0.00000+-0.0000	0.00000+-0.0000	0.00000+-0.0000	0.00000+-0.0000	0.00000+-0.0000	*
	DSNA	0.00000+-0.0000	0.00000+-0.0000	0.00000+-0.0000	0.00000+-0.0000	0.00000+-0.0000	0.00000+-0.0000	0.00000+-0.0000	*

## Sheet: Table S7
Table S7. Summary statistics for combined African American datasets and combined Caucasian datasets. Observed and random match
probabilities (RMPs) and haplotype diversity were calculated for the entire mitogenome when point heteroplasmy (PHP) was included and excluded.
Insertions in regions of length heteroplasmy (i.e. nps 16193, 309, 315, 455, 463, 573, 960, 5899, 8276, and 8285) were ignored for these calculations.
Population	Sample Size	Including PHP					Excluding PHP
		Total Haplotypes	Unique Haplotypes	Observed RMP (%)	Empirical RMP (%)	Haplotype Diversity	Total Haplotypes	Unique Haplotypes	Observed RMP (%)	Empirical RMP (%)	Haplotype Diversity
African American	368	363	359	0.2806	0.0088852	0.999911	355	343	0.292415	0.0207321	0.999793
Caucasian	372	365	360	0.281824	0.0188389	0.99987	358	350	0.303503	0.0347796	0.999652

## Sheet: Table S8
Table S8. Frequencies of observed haplogroups within each dataset. Frequencies over 20% are bolded and shaded in dark grey,
frequencies between 10-20% are shaded in medium grey, and frequencies between 5-10% are shaded in light grey.
COAF = Colorado African American; NTAF = National Institute of Standards and Techology (NIST) African American; COCN = Colorado Caucasian; NTCN = NIST Caucasian;
COHS = Colorado Hispanic; NTHS = NIST Hispanic; DSNA = Department of Defense Serum Repository (DoDSR) Native American; DSAS = DoDSR Asian American.
	COAF	NTAF	COCN	NTCN	COHS	NTHS	DSNA	DSAS
A	0	0	0	0	0	0	0	3
A2	3.6	0.4	0.9	0.8	30.3	26.8	12.3	1.8
B	0.9	0.4	0	0	0	0.7	0	23.7
B2	0.9	0	0.9	0.4	28.4	8	6.4	0.6
C	0	0	0	0	0	0	1.2	1.8
C1	0.9	0	0	0	17.4	18.8	3.5	1.8
D	0	0	0	0	0	0	1.8	6.5
D1	0	0.4	0	0.4	3.7	2.9	1.8	0.6
E	0	0	0	0	0	0	0	6.5
F	0	0.4	0	0	0.9	0	0	6.5
G	0	0	0	0	0	0	0	3
H	1.8	1.2	41.1	45.4	11	6.5	36.3	4.1
HV	0	0	4.5	1.2	0	0	0	0
I	0	0	2.7	0.8	0.9	1.4	0.6	0
J	0	0.8	8.9	11.2	0	1.4	5.8	0
K	0	0	7.1	7.7	0	2.2	7.6	0.6
L0	2.7	3.9	0	0.4	0	2.2	0	0
L1	23.2	20.3	0	0	0	4.3	0.6	1.2
L2	24.1	36.7	0	0	0.9	2.2	0	0
L3	36.6	32.4	0	0.8	1.8	8	1.8	1.8
L4	0	0	0	0	0	0	0.6	0
M	2.7	0.4	0	0	0	0	0	21.3
N	0	0	0	0.4	0	0.7	0.6	3.6
P	0	0	0	0	0	0	0	1.2
R	0	0	0	0	0	0	0.6	3
R0	0.9	0	0	0	0	0	0	0.6
T	0.9	0.4	13.4	14.2	0	3.6	7	1.2
U	0.9	2	14.3	11.5	1.8	5.8	8.8	1.2
V	0	0.4	5.4	2.7	0	1.4	1.2	0
W	0	0	0	1.5	0.9	0.7	0.6	0.6
X	0	0	0.9	0.4	0.9	2.2	0.6	0.6
X2a	0	0	0	0.4	0.9	0	0.6	0
Y	0	0	0	0	0	0	0	3
Z	0	0	0	0	0	0	0	0.6
